# Supplementary material for: Structural insights into the potency and selectivity of covalent pan-FGFR inhibitors
Source: Commun Chem. 2022 Jan 11;5:5. doi: 10.1038/s42004-021-00623-x (PMC9814232; doi:10.1038/s42004-021-00623-x)
Supplement: Supplementary file 4 — Supplementary Data 1 [file 42004_2021_623_MOESM4_ESM.zip]

Archive with 4 entries (3 files):
- validation report/
- validation report/D_1300018767_val-report-full_P1.pdf
- validation report/D_1300018774_val-report-full_P1.pdf (1).V11
- validation report/D_1300022780_val-report-full-annotate_P1.pdf
